# Supplementary material for: Biosynthesis of DHGA12 and its roles in Arabidopsis seedling establishment
Source: Nat Commun. 2019 Apr 16;10:1768. doi: 10.1038/s41467-019-09467-5 (PMC6467921; doi:10.1038/s41467-019-09467-5)
Supplement: Supplementary file 3 — Source Data [file 41467_2019_9467_MOESM3_ESM.xlsx]

## Sheet: Fig1
Source Data Figure 1
										Mock
										Time (d)	WT		WT		WT			Time (d)	GAS2-D+E2		GAS2-D+E2		GAS2-D+E2			Time (d)	GAS2-OE1		GAS2-OE1		GAS2-OE1			Time (d)	GAS2-OE2		GAS2-OE2		GAS2-OE2
										1	0	0	0	0	0	0		1	0	0	0	0	0	0		1	0	0	0	0	0	0		1	0	0	0	0	0	0
										2	0	0	0	0	0	0		2	0	0	0	0	0	0		2	0	0	0	0	0	0		2	0	0	0	0	0	0
										3	0	0	0	0	0	0		3	0	0	0	0	0	0		3	0	0	0	0	0	0		3	0	0	0	0	0	0
										4	2	0.0833333	5	0.208333	7	0.291667		4	4	0.166667	8	0.333333	10	0.416667		4	8	0.333333	9	0.375	12	0.5		4	7	0.291667	7	0.291667	11	0.458333
										5	8	0.333333	10	0.416667	10	0.416667		5	9	0.375	11	0.458333	12	0.5		5	8	0.333333	12	0.5	16	0.666667		5	15	0.625	11	0.458333	15	0.625
										6	20	0.833333	22	0.916667	21	0.875		6	22	0.916667	22	0.916667	24	1		6	21	0.875	24	1	24	1		6	22	0.916667	24	1	22	0.916667
										7	24	1	22	0.916667	24	1		7	24	1	22	0.916667	24	1		7	23	0.958333	24	1	24	1		7	24	1	24	1	23	0.958333
										8	24	1	22	0.916667	24	1		8	24	1	22	0.916667	24	1		8	23	0.958333	24	1	24	1		8	24	1	24	1	23	0.958333
										9	24	1	22	0.916667	24	1		9	24	1	22	0.916667	24	1		9	23	0.958333	24	1	24	1		9	24	1	24	1	23	0.958333
										10	24	1	22	0.916667	24	1		10	24	1	22	0.916667	24	1		10	23	0.958333	24	1	24	1		10	24	1	24	1	23	0.958333
										Calculation
										Time (d)	WT	WT	WT	Average	SD			Time (d)	GAS2-D+E2	GAS2-D+E2	GAS2-D+E2	Average	SD			Time (d)	GAS2-OE1	GAS2-OE1	GAS2-OE1	Average	SD			Time (d)	GAS2-OE2	GAS2-OE2	GAS2-OE2	Average	SD
										1	0	0	0	0	0			1	0	0	0	0	0			1	0	0	0	0	0			1	0	0	0	0	0
										2	0	0	0	0	0			2	0	0	0	0	0			2	0	0	0	0	0			2	0	0	0	0	0
										3	0	0	0	0	0			3	0	0	0	0	0			3	0	0	0	0	0			3	0	0	0	0	0
										4	0.0833333	0.208333	0.291667	0.194444	0.104859			4	0.166667	0.333333	0.416667	0.305556	0.127294			4	0.333333	0.375	0.5	0.402778	0.0867361			4	0.291667	0.291667	0.458333	0.347222	0.096225
										5	0.333333	0.416667	0.416667	0.388889	0.0481125			5	0.375	0.458333	0.5	0.444444	0.0636469			5	0.333333	0.5	0.666667	0.5	0.166667			5	0.625	0.458333	0.625	0.569444	0.096225
										6	0.833333	0.916667	0.875	0.875	0.0416667			6	0.916667	0.916667	1	0.944444	0.0481125			6	0.875	1	1	0.958333	0.0721688			6	0.916667	1	0.916667	0.944444	0.0481125
										7	1	0.916667	1	0.972222	0.0481125			7	1	0.916667	1	0.972222	0.0481125			7	0.958333	1	1	0.986111	0.0240563			7	1	1	0.958333	0.986111	0.0240563
										8	1	0.916667	1	0.972222	0.0481125			8	1	0.916667	1	0.972222	0.0481125			8	0.958333	1	1	0.986111	0.0240563			8	1	1	0.958333	0.986111	0.0240563
										9	1	0.916667	1	0.972222	0.0481125			9	1	0.916667	1	0.972222	0.0481125			9	0.958333	1	1	0.986111	0.0240563			9	1	1	0.958333	0.986111	0.0240563
										10	1	0.916667	1	0.972222	0.0481125			10	1	0.916667	1	0.972222	0.0481125			10	0.958333	1	1	0.986111	0.0240563			10	1	1	0.958333	0.986111	0.0240563
											WT		GAS2-D+E2		GAS2-OE1		GAS2-OE2
										Time (d)	Average	SD	Average	SD	Average	SD	Average	SD
										1	0	0	0	0	0	0	0	0
										2	0	0	0	0	0	0	0	0
										3	0	0	0	0	0	0	0	0
										4	0.194444	0.104859	0.305556	0.127294	0.402778	0.0867361	0.347222	0.096225
										5	0.388889	0.0481125	0.444444	0.0636469	0.5	0.166667	0.569444	0.096225
										6	0.875	0.0416667	0.944444	0.0481125	0.958333	0.0721688	0.944444	0.0481125
										7	0.972222	0.0481125	0.972222	0.0481125	0.986111	0.0240563	0.986111	0.0240563
										8	0.972222	0.0481125	0.972222	0.0481125	0.986111	0.0240563	0.986111	0.0240563
										9	0.972222	0.0481125	0.972222	0.0481125	0.986111	0.0240563	0.986111	0.0240563
										10	0.972222	0.0481125	0.972222	0.0481125	0.986111	0.0240563	0.986111	0.0240563
0.5 μM ABA
Time (d)	WT		WT		WT			Time (d)	GAS2-D+E2		GAS2-D+E2		GAS2-D+E2			Time (d)	GAS2-OE1		GAS2-OE1		GAS2-OE1			Time (d)	GAS2-OE2		GAS2-OE2		GAS2-OE2
1	0	0	0	0	0	0		1	0	0	0	0	0	0		1	0	0	0	0	0	0		1	0	0	0	0	0	0
2	0	0	0	0	0	0		2	0	0	0	0	0	0		2	0	0	0	0	0	0		2	0	0	0	0	0	0
3	0	0	0	0	0	0		3	0	0	0	0	0	0		3	0	0	0	0	0	0		3	0	0	0	0	0	0
4	0	0	0	0	0	0		4	0	0	0	0	0	0		4	0	0	0	0	0	0		4	0	0	0	0	0	0
5	0	0	0	0	0	0		5	4	0.166667	5	0.208333	3	0.125		5	5	0.208333	6	0.25	8	0.333333		5	5	0.208333	11	0.458333	8	0.333333
6	0	0	0	0	0	0		6	20	0.833333	20	0.833333	18	0.75		6	24	1	23	0.958333	21	0.875		6	24	1	23	0.958333	22	0.916667
7	0	0	0	0	0	0		7	24	1	20	0.833333	23	0.958333		7	24	1	24	1	23	0.958333		7	24	1	23	0.958333	22	0.916667
8	0	0	0	0	0	0		8	24	1	20	0.833333	23	0.958333		8	24	1	24	1	23	0.958333		8	24	1	23	0.958333	22	0.916667
9	0	0	0	0	0	0		9	24	1	20	0.833333	23	0.958333		9	24	1	24	1	23	0.958333		9	24	1	23	0.958333	22	0.916667
10	0	0	0	0	0	0		10	24	1	20	0.833333	23	0.958333		10	24	1	24	1	23	0.958333		10	24	1	23	0.958333	22	0.916667
Calculation
Time (d)	WT	WT	WT	Average	SD			Time (d)	GAS2-D+E2	GAS2-D+E2	GAS2-D+E2	Average	SD			Time (d)	GAS2-OE1	GAS2-OE1	GAS2-OE1	Average	SD			Time (d)	GAS2-OE2	GAS2-OE2	GAS2-OE2	Average	SD
1	0	0	0	0	0			1	0	0	0	0	0			1	0	0	0	0	0			1	0	0	0	0	0
2	0	0	0	0	0			2	0	0	0	0	0			2	0	0	0	0	0			2	0	0	0	0	0
3	0	0	0	0	0			3	0	0	0	0	0			3	0	0	0	0	0			3	0	0	0	0	0
4	0	0	0	0	0			4	0	0	0	0	0			4	0	0	0	0	0			4	0	0	0	0	0
5	0	0	0	0	0			5	0.166667	0.208333	0.125	0.166667	0.0416667			5	0.208333	0.25	0.333333	0.263889	0.0636469			5	0.208333	0.458333	0.333333	0.333333	0.125
6	0	0	0	0	0			6	0.833333	0.833333	0.75	0.805556	0.0481125			6	1	0.958333	0.875	0.944444	0.0636469			6	1	0.958333	0.916667	0.958333	0.0416667
7	0	0	0	0	0			7	1	0.833333	0.958333	0.930556	0.0867361			7	1	1	0.958333	0.986111	0.0240563			7	1	0.958333	0.916667	0.958333	0.0416667
8	0	0	0	0	0			8	1	0.833333	0.958333	0.930556	0.0867361			8	1	1	0.958333	0.986111	0.0240563			8	1	0.958333	0.916667	0.958333	0.0416667
9	0	0	0	0	0			9	1	0.833333	0.958333	0.930556	0.0867361			9	1	1	0.958333	0.986111	0.0240563			9	1	0.958333	0.916667	0.958333	0.0416667
10	0	0	0	0	0			10	1	0.833333	0.958333	0.930556	0.0867361			10	1	1	0.958333	0.986111	0.0240563			10	1	0.958333	0.916667	0.958333	0.0416667
0.5 μM ABA
	WT				GAS2-D+E2				GAS2-OE1				GAS2-OE2
Time (d)	Average	SD			Average	SD			Average	SD			Average	SD
1	0	0			0	0			0	0			0	0
2	0	0			0	0			0	0			0	0
3	0	0			0	0			0	0			0	0
4	0	0			0	0			0	0			0	0
5	0	0			0.166667	0.0416667			0.263889	0.0636469			0.333333	0.125
6	0	0			0.805556	0.0481125			0.944444	0.0636469			0.958333	0.0416667
7	0	0			0.930556	0.0867361			0.986111	0.0240563			0.958333	0.0416667
8	0	0			0.930556	0.0867361			0.986111	0.0240563			0.958333	0.0416667
9	0	0			0.930556	0.0867361			0.986111	0.0240563			0.958333	0.0416667
10	0	0			0.930556	0.0867361			0.986111	0.0240563			0.958333	0.0416667
											Mock									0.2 μM ABA
											Time (d)	WT		WT		WT				Time (d)	WT1		WT2		WT3
											8	25	1	24	0.96	25	1			8	21	0.84	20	0.8	22	0.88
											Time (d)	gas2-D		gas2-D		gas2-D				Time (d)	gas2-D		gas2-D		gas2-D
											8	24	0.96	24	0.96	25	1			8	13	0.52	12	0.48	11	0.44
											Time (d)	gas2-1		gas2-1		gas2-1				Time (d)	gas2-1		gas2-1		gas2-1
											8	25	1	24	0.96	25	1			8	9	0.36	8	0.32	9	0.36
											Time (d)	gas2-2		gas2-2		gas2-2				Time (d)	gas2-2		gas2-2		gas2-2
											8	25	1	25	1	24	0.96			8	6	0.24	5	0.2	7	0.28
											Mock
											Time (d)	WT	WT	WT						Time (d)	WT	WT	WT
											8	1	0.96	1	0.986667	0.023094				8	0.84	0.8	0.88	0.84	0.04
											Time (d)	gas2-D	gas2-D	gas2-D						Time (d)	gas2-D	gas2-D	gas2-D
											8	0.96	0.96	1	0.973333	0.023094				8	0.52	0.48	0.44	0.48	0.04
											Time (d)	gas2-1	gas2-1	gas2-1						Time (d)	gas2-1	gas2-1	gas2-1
											8	1	0.96	1	0.986667	0.023094				8	0.36	0.32	0.36	0.346667	0.023094
											Time (d)	gas2-2	gas2-2	gas2-2						Time (d)	gas2-2	gas2-2	gas2-2
											8	1	1	0.96	0.986667	0.023094				8	0.24	0.2	0.28	0.24	0.04
												Mock	ABA								Mock	ABA
											WT	0.986667	0.84			0.023094	0.04			WT	98.6667	84			2.3094	4
											gas2-D	0.973333	0.48			0.023094	0.04			gas2-D	97.3333	48			2.3094	4
											gas2-1	0.986667	0.346667			0.023094	0.023094			gas2-1	98.6667	34.6667			2.3094	2.3094
											gas2-2	0.986667	0.24			0.023094	0.04			gas2-2	98.6667	24			2.3094	4
Mock								0.2 μM ABA
Time (d)	WT		WT		WT			Time (d)	WT1		WT2		WT3
2	25	1	24	0.96	25	1		2	14	0.56	13	0.52	13	0.52
Time (d)	gas2-D		gas2-D		gas2-D			Time (d)	gas2-D		gas2-D		gas2-D
2	25	1	24	0.96	24	0.96		2	8	0.32	8	0.32	9	0.36
Time (d)	gas2-1		gas2-1		gas2-1			Time (d)	gas2-1		gas2-1		gas2-1
2	25	1	25	1	24	0.96		2	6	0.24	6	0.24	4	0.16
Time (d)	gas2-2		gas2-2		gas2-2			Time (d)	gas2-2		gas2-2		gas2-2
2	24	0.96	24	0.96	25	1		2	5	0.2	4	0.16	4	0.16
Mock
Time (d)	WT	WT	WT					Time (d)	WT	WT	WT
2	1	0.96	1	0.986667	0.023094			2	0.56	0.52	0.52	0.533333	0.023094
Time (d)	gas2-D	gas2-D	gas2-D					Time (d)	gas2-D	gas2-D	gas2-D
2	1	0.96	0.96	0.973333	0.023094			2	0.32	0.32	0.36	0.333333	0.023094
Time (d)	gas2-1	gas2-1	gas2-1					Time (d)	gas2-1	gas2-1	gas2-1
2	1	1	0.96	0.986667	0.023094			2	0.24	0.24	0.16	0.213333	0.046188
Time (d)	gas2-2	gas2-2	gas2-2					Time (d)	gas2-2	gas2-2	gas2-2
2	0.96	0.96	1	0.973333	0.023094			2	0.2	0.16	0.16	0.173333	0.023094
	Mock	ABA							Mock	ABA
WT	0.986667	0.533333			0.023094	0.023094		WT	98.6667	53.3333			2.3094	2.3094
gas2-D	0.973333	0.333333			0.023094	0.023094		gas2-D	97.3333	33.3333			2.3094	2.3094
gas2-1	0.986667	0.213333			0.023094	0.046188		gas2-1	98.6667	21.3333			2.3094	4.6188
gas2-2	0.973333	0.173333			0.023094	0.023094		gas2-2	97.3333	17.3333			2.3094	2.3094

## Sheet: Fig2
Source Data Figure 2
Time (d)	WT		WT		WT			Time (d)	gas2-1		gas2-1		gas2-1			Time (d)	gas2-2		gas2-2		gas2-2			Time (d)	GAS2-OE1		GAS2-OE1		GAS2-OE1			Time (d)	GAS2-OE2		GAS2-OE2		GAS2-OE2
0.5	0	0	0	0	0	0		0.5	0	0	0	0	0	0		0.5	0	0	0	0	0	0		0.5	0	0	0	0	0	0		0.5	0	0	0	0	0	0
1	0	0	0	0	0	0		1	0	0	0	0	0	0		1	0	0	0	0	0	0		1	0	0	0	0	0	0		1	0	0	0	0	0	0
1.5	0	0	0	0	0	0		1.5	0	0	0	0	0	0		1.5	0	0	0	0	0	0		1.5	5	0.208333	7	0.291667	3	0.125		1.5	4	0.166667	5	0.208333	2	0.0833333
2	19	0.791667	20	0.833333	21	0.875		2	6	0.25	9	0.375	6	0.25		2	5	0.208333	4	0.166667	8	0.333333		2	22	0.916667	22	0.916667	21	0.875		2	21	0.875	21	0.875	20	0.833333
3	20	0.833333	21	0.875	21	0.875		3	13	0.541667	17	0.708333	20	0.833333		3	11	0.458333	15	0.625	15	0.625		3	24	1	23	0.958333	23	0.958333		3	22	0.916667	21	0.875	20	0.833333
4	22	0.916667	23	0.958333	23	0.958333		4	22	0.916667	22	0.916667	20	0.833333		4	20	0.833333	21	0.875	20	0.833333		4	24	1	24	1	23	0.958333		4	24	1	23	0.958333	21	0.875
5	22	0.916667	23	0.958333	23	0.958333		5	23	0.958333	24	1	24	1		5	24	1	24	1	23	0.958333		5	24	1	24	1	23	0.958333		5	24	1	23	0.958333	21	0.875
6	22	0.916667	23	0.958333	23	0.958333		6	23	0.958333	24	1	24	1		6	24	1	24	1	23	0.958333		6	24	1	24	1	23	0.958333		6	24	1	23	0.958333	23	0.958333
Calculation
Time (d)	WT	WT	WT					Time (d)	gas2-1	gas2-1	gas2-1					Time (d)	gas2-2	gas2-2	gas2-2					Time (d)	GAS2-OE1	GAS2-OE1	GAS2-OE1					Time (d)	GAS2-OE2	GAS2-OE2	GAS2-OE2
0.5	0	0	0	0	0			0.5	0	0	0	0	0			0.5	0	0	0	0	0			0.5	0	0	0	0	0			0.5	0	0	0	0	0
1	0	0	0	0	0			1	0	0	0	0	0			1	0	0	0	0	0			1	0	0	0	0	0			1	0	0	0	0	0
1.5	0	0	0	0	0			1.5	0	0	0	0	0			1.5	0	0	0	0	0			1.5	0.208333	0.291667	0.125	0.208333	0.0833333			1.5	0.166667	0.208333	0.0833333	0.152778	0.0636469
2	0.791667	0.833333	0.875	0.833333	0.0416667			2	0.25	0.375	0.25	0.291667	0.0721688			2	0.208333	0.166667	0.333333	0.236111	0.0867361			2	0.916667	0.916667	0.875	0.902778	0.0240563			2	0.875	0.875	0.833333	0.861111	0.0240563
3	0.833333	0.875	0.875	0.861111	0.0240563			3	0.541667	0.708333	0.833333	0.694444	0.146329			3	0.458333	0.625	0.625	0.569444	0.096225			3	1	0.958333	0.958333	0.972222	0.0240563			3	0.916667	0.875	0.833333	0.875	0.0416667
4	0.916667	0.958333	0.958333	0.944444	0.0240563			4	0.916667	0.916667	0.833333	0.888889	0.0481125			4	0.833333	0.875	0.833333	0.847222	0.0240563			4	1	1	0.958333	0.986111	0.0240563			4	1	0.958333	0.875	0.944444	0.0636469
5	0.916667	0.958333	0.958333	0.944444	0.0240563			5	0.958333	1	1	0.986111	0.0240563			5	1	1	0.958333	0.986111	0.0240563			5	1	1	0.958333	0.986111	0.0240563			5	1	0.958333	0.875	0.944444	0.0636469
6	0.916667	0.958333	0.958333	0.944444	0.0240563			6	0.958333	1	1	0.986111	0.0240563			6	1	1	0.958333	0.986111	0.0240563			6	1	1	0.958333	0.986111	0.0240563			6	1	0.958333	0.958333	0.972222	0.0240563
Time (d)	WT		WT		WT			Time (d)	gas2-1		gas2-1		gas2-1			Time (d)	gas2-2		gas2-2		gas2-2			Time (d)	GAS2-OE1		GAS2-OE1		GAS2-OE1			Time (d)	GAS2-OE2		GAS2-OE2		GAS2-OE2
0.5	0	0	0	0	0	0		0.5	0	0	0	0	0	0		0.5	0	0	0	0	0	0		0.5	0	0	0	0	0	0		0.5	0	0	0	0	0	0
1	0	0	0	0	0	0		1	0	0	0	0	0	0		1	0	0	0	0	0	0		1	0	0	0	0	0	0		1	0	0	0	0	0	0
1.5	0	0	0	0	0	0		1.5	0	0	0	0	0	0		1.5	0	0	0	0	0	0		1.5	0	0	0	0	0	0		1.5	0	0	0	0	0	0
2	0	0	0	0	0	0		2	0	0	0	0	0	0		2	0	0	0	0	0	0		2	7	0.291667	7	0.291667	6	0.25		2	5	0.208333	5	0.208333	6	0.25
3	1	0.0416667	1	0.0416667	0	0		3	0	0	0	0	0	0		3	0	0	0	0	0	0		3	15	0.625	18	0.75	17	0.708333		3	14	0.583333	15	0.625	15	0.625
4	22	0.916667	21	0.875	21	0.875		4	19	0.791667	20	0.833333	20	0.833333		4	18	0.75	19	0.791667	19	0.791667		4	24	1	24	1	23	0.958333		4	24	1	24	1	23	0.958333
5	24	1	23	0.958333	24	1		5	23	0.958333	23	0.958333	24	1		5	23	0.958333	23	0.958333	23	0.958333		5	24	1	24	1	23	0.958333		5	24	1	24	1	23	0.958333
6	24	1	23	0.958333	24	1		6	23	0.958333	23	0.958333	24	1		6	24	1	23	0.958333	23	0.958333		6	24	1	24	1	23	0.958333		6	24	1	24	1	23	0.958333
Calculation
Time (d)	WT	WT	WT					Time (d)	gas2-1	gas2-1	gas2-1					Time (d)	gas2-2	gas2-2	gas2-2					Time (d)	GAS2-OE1	GAS2-OE1	GAS2-OE1					Time (d)	GAS2-OE2	GAS2-OE2	GAS2-OE2
0.5	0	0	0	0	0			0.5	0	0	0	0	0			0.5	0	0	0	0	0			0.5	0	0	0	0	0			0.5	0	0	0	0	0
1	0	0	0	0	0			1	0	0	0	0	0			1	0	0	0	0	0			1	0	0	0	0	0			1	0	0	0	0	0
1.5	0	0	0	0	0			1.5	0	0	0	0	0			1.5	0	0	0	0	0			1.5	0	0	0	0	0			1.5	0	0	0	0	0
2	0	0	0	0	0			2	0	0	0	0	0			2	0	0	0	0	0			2	0.291667	0.291667	0.25	0.277778	0.0240563			2	0.208333	0.208333	0.25	0.222222	0.0240563
3	0.0416667	0.0416667	0	0.0277778	0.0240563			3	0	0	0	0	0			3	0	0	0	0	0			3	0.625	0.75	0.708333	0.694444	0.0636469			3	0.583333	0.625	0.625	0.611111	0.0240563
4	0.916667	0.875	0.875	0.888889	0.0240563			4	0.791667	0.833333	0.833333	0.819444	0.0240563			4	0.75	0.791667	0.791667	0.777778	0.0240563			4	1	1	0.958333	0.986111	0.0240563			4	1	1	0.958333	0.986111	0.0240563
5	1	0.958333	1	0.986111	0.0240563			5	0.958333	0.958333	1	0.972222	0.0240563			5	0.958333	0.958333	0.958333	0.958333	0			5	1	1	0.958333	0.986111	0.0240563			5	1	1	0.958333	0.986111	0.0240563
6	1	0.958333	1	0.986111	0.0240563			6	0.958333	0.958333	1	0.972222	0.0240563			6	1	0.958333	0.958333	0.972222	0.0240563			6	1	1	0.958333	0.986111	0.0240563			6	1	1	0.958333	0.986111	0.0240563
Time (d)	WT		WT		WT			Time (d)	gas2-D		gas2-D		gas2-D			Time (d)	GAS2-OE1		GAS2-OE1		GAS2-OE1			Time (d)	GAS2-OE2		GAS2-OE2		GAS2-OE2
2	15	0.416667	13	0.361111	13	0.361111		2	9	0.25	7	0.194444	8	0.222222		2	31	0.861111	30	0.833333	30	0.833333		2	27	0.75	27	0.75	26	0.722222
Calculation
Time (d)	WT	WT	WT					Time (d)	gas2-D	gas2-D	gas2-D					Time (d)	GAS2-OE1	GAS2-OE1	GAS2-OE1					Time (d)	GAS2-OE2	GAS2-OE2	GAS2-OE2
2	0.416667	0.361111	0.361111	0.37963	0.032075			2	0.25	0.194444	0.222222	0.222222	0.0277778			2	0.861111	0.833333	0.833333	0.842593	0.0160375			2	0.75	0.75	0.722222	0.740741	0.0160375
Fig. 2d original data
Time (d)	WT		WT		WT			Time (d)	gas2-D		gas2-D		gas2-D			Time (d)	GAS2-OE1		GAS2-OE1		GAS2-OE1			Time (d)	GAS2-OE2		GAS2-OE2		GAS2-OE2
3	34	0.971429	34	0.944444	35	1		3	34	0.944444	34	0.944444	35	0.972222		3	33	0.970588	34	0.971429	34	0.971429		3	34	0.971429	34	0.971429	35	0.972222
Calculation
Time (d)	WT	WT	WT					Time (d)	gas2-D	gas2-D	gas2-D					Time (d)	GAS2-OE1	GAS2-OE1	GAS2-OE1					Time (d)	GAS2-OE2	GAS2-OE2	GAS2-OE2
3	0.971429	0.944444	1	0.971958	0.0277816			3	0.944444	0.944444	0.972222	0.953704	0.0160375			3	0.970588	0.971429	0.971429	0.971148	0.000485168			3	0.971429	0.971429	0.972222	0.971693	0.000458214
Actin
Roots	22.56	0.0204333												Ct
	22.28												Actin
	22.47												Dark 9 d	18.3	0.0108
	22.4367													18.3
Shoots	18.09	0.0048												18.12
	17.97													18.24
	17.97												Dark 9 d + light 6 h	17.59	3.33333e-05
	18.01													17.58
Leaves	18.08	0.1183												17.59
	17.83													17.5867
	18.51												Dark 9 d + light 12 h	17.17	0.000533333
	18.14													17.13
Inflorescences	17.83	0.2577												17.17
	17.14													17.1567
	18.13												Dark 9 d + light 24 h	17.34	0.00163333
	17.7													17.27
Siliques	18.71	0.0097												17.27
	18.52													17.2933
	18.57												GAS2
	18.6												Dark 9 d	26.51	0.00263333	0.0134333	0.115902	0.115902	1.08365	0.0836525
Seeds	19.45	0.5941												26.54				-0.115902	0.922805	0.077195
	18.62													26.44
	17.91													26.4967	8.25667	0	1
	18.66												Dark 9 d + light 6 h	26.2	0.0025	0.00253333	0.0503322	-0.356334	0.781147	0.0267825
GAS2														26.25				-0.456999	0.7285	0.0258642
Roots	28.49	0.0175	0.0379333	0.194765	0.194765	1.14454	0.144538	0.270822	0.135411					26.3
	28.54				-0.194765	0.873715	0.126285							26.25	8.66333	-0.406667	0.754364
	28.74												Dark 9 d + light 12 h	24.44	0.00573333	0.00626667	0.0791623	1.08583	2.12259	0.113331
	28.59	6.15333	0	1										24.32				0.927504	1.90198	0.10728
Shoots	30.75	0.238533	0.243333	0.493288	-6.48671	0.0111508	0.00322922	0.00552327	0.00276164					24.46
	30.99				-7.47329	0.00562751	0.00229405							24.4067	7.25	1.00667	2.00926
	31.69												Dark 9 d + light 24 h	24.31	0.0108	0.0124333	0.111505	1.2915	2.44783	0.182065
	31.1433	13.1333	-6.98	0.00792156										24.49				1.0685	2.09724	0.168523
Leaves	22.95	0.000233333	0.118533	0.344287	1.67095	3.18425	0.676025	1.20853	0.604264					24.31
	22.97				0.98238	1.97572	0.532503							24.37	7.07667	1.18	2.26577
	22.98
	22.9667	4.82667	1.32667	2.50822
Inflorescences	30.1	0.1984	0.4561	0.675352	-6.05131	0.015079	0.00563684	0.00916652	0.00458326
	30.66				-7.40202	0.00591249	0.00352967
	30.98													Dark 9 d	1	0.0836525	0.077195	0.160848	0.0804238
	30.58	12.88	-6.72667	0.00944216										Dark 9 d + light 6 h	0.754364	0.0267825	0.0258642	0.0526467	0.0263233
Siliques	30.86	0.691033	0.700733	0.837098	-5.3229	0.0249831	0.0109984	0.0171549	0.00857745					Dark 9 d + light 12 h	2.00926	0.113331	0.10728	0.220612	0.110306
	30.11				-6.9971	0.00782823	0.00615654							Dark 9 d + light 24 h	2.26577	0.182065	0.168523	0.350588	0.175294
	31.77
	30.9133	12.3133	-6.16	0.0139848
Seeds	30.89	0.0734333	0.667533	0.817027	-4.97631	0.0317675	0.0137359	0.0215326	0.0107663
	30.58				-6.61036	0.0102349	0.00779665
	30.35
	30.6067	11.9467	-5.79333	0.0180315
	Roots	1	0.135411
	Shoots	0.00792156	0.00276164
	Leaves	2.50822	0.604264
	Inflorescences	0.00944216	0.00458326
	Siliques	0.0139848	0.00857745
	Seeds	0.0180315	0.0107663
Actin
Mock	20.28	0.3376
	19.64
	19.12
	19.68
T1	16.58	0.0758333
	16.63
	16.13
	16.4467
T2	18.24	0.0516
	18.66
	18.6
	18.5
T3	18.25	0.0507
	17.86
	18.25
	18.12
GAS2
Mock	28.65	0.0290333	0.366633	0.605503	0.605503	1.52151	0.521509	0.864266	0.432133
	28.66				-0.605503	0.657242	0.342758
	28.95
	28.7533	9.07333	0	1
T1	27.96	0.0001	0.0759333	0.27556	-2.16444	0.223069	0.0387851	0.0708265	0.0354133
	27.97				-2.71556	0.152242	0.0320415
	27.95
	27.96	11.5133	-2.44	0.184284
T2	26.49	0.0559	0.1075	0.327872	1.44121	2.71548	0.552027	0.991833	0.495916
	26.68				0.785461	1.72364	0.439806
	26.21
	26.46	7.96	1.11333	2.16345
T3	28.12	0.000933333	0.0516333	0.22723	-0.726104	0.604534	0.0880966	0.163355	0.0816776
	28.18				-1.18056	0.441179	0.0752586
	28.14
	28.1467	10.0267	-0.953333	0.516438
	Mock	1	0.432133
	T1	0.184284	0.0354133
	T2	2.16345	0.495916
	T3	0.516438	0.0816776

## Sheet: Fig3
Source Data Figure3
	New GA			GA12 (Substrate)
Time (min)	relative content	average	error bar	relative content	average	error bar
0	0.07325	0.0257333	0.01875	1.0023	0.960767	0.0576087
	0.001			0.985
	0.0097			0.895
5	0.148	0.1126	0.0213909	0.8855	0.883133	0.0766774
	0.0752			0.9586
	0.1263			0.8053
30	0.203	0.1675	0.0503662	0.8104	0.839767	0.0423394
	0.139			0.8206
	0.1565			0.8883
120	0.285	0.2252	0.0523724	0.7886	0.774767	0.0414203
	0.2031			0.8075
	0.1875			0.7282
GFP	0.134969	0.305195	0.220082	0.220082	0.0851127
GAS2-GFP	0.993421	1.625	0.80663	0.848958	1.0685	0.379519
GAS2-OE1	8.21192	4.70611	2.5045	6.11881	5.38534	2.40056
		average	error bar
	GFP	0.220082	0.0851127
	GAS2-GFP	1.0685	0.379519
	GAS2-OE1	5.38534	2.40056

## Sheet: Fig5
Source Data Figure5
	Mock									DHGA12									GA4
Time (d)	WT		WT		WT				Time (d)	WT1		WT2		WT3				Time (d)	WT1		WT2		WT3
4	15	0.625	15	0.625	13	0.541667			4	22	0.916667	20	0.833333	20	0.833333			4	23	0.958333	24	1	23	0.958333
Time (d)	gas2-1		gas2-1		gas2-1				Time (d)	gas2-1		gas2-1		gas2-1				Time (d)	gas2-1		gas2-1		gas2-1
4	2	0.0833333	2	0.0833333	3	0.125			4	5	0.208333	6	0.25	5	0.208333			4	10	0.416667	12	0.5	10	0.416667
Time (d)	gas2-2		gas2-2		gas2-2				Time (d)	gas2-2		gas2-2		gas2-2				Time (d)	gas2-2		gas2-2		gas2-2
4	1	0.0416667	2	0.0833333	2	0.0833333			4	5	0.208333	6	0.25	5	0.208333			4	10	0.416667	12	0.5	10	0.416667
	Mock								DHGA12									GA4
	WT	WT	WT	Average	SD				WT	WT	WT	Average	SD					WT	WT	WT	Average	SD
	0.625	0.625	0.541667	0.597222	0.0481125				0.916667	0.833333	0.833333	0.861111	0.0481125					0.958333	1	0.958333	0.972222	0.0240563
	gas2-1	gas2-1	gas2-1						gas2-1	gas2-1	gas2-1							gas2-1	gas2-1	gas2-1
	0.0833333	0.0833333	0.125	0.0972222	0.0240563				0.208333	0.25	0.208333	0.222222	0.0240563					0.416667	0.5	0.416667	0.444444	0.0481125
	gas2-2	gas2-2	gas2-2						gas2-2	gas2-2	gas2-2							gas2-2	gas2-2	gas2-2
	0.0416667	0.0833333	0.0833333	0.0694444	0.0240563				0.208333	0.25	0.208333	0.222222	0.0240563					0.416667	0.5	0.416667	0.444444	0.0481125
0.2 µM ABA
	Mock									DHGA12									GA4
Time (d)	WT		WT		WT				Time (d)	WT		WT		WT				Time (d)	WT		WT		WT
7	12	0.5	15	0.625	15	0.625			7	18	0.75	17	0.708333	18	0.75			7	20	0.833333	19	0.791667	20	0.833333
Time (d)	gas2-1		gas2-1		gas2-1				Time (d)	gas2-1		gas2-1		gas2-1				Time (d)	gas2-1		gas2-1		gas2-1
7	3	0.125	3	0.125	4	0.166667			7	8	0.333333	7	0.291667	9	0.375			7	12	0.5	13	0.541667	12	0.5
Time (d)	gas2-2		gas2-2		gas2-2				Time (d)	gas2-2		gas2-2		gas2-2				Time (d)	gas2-2		gas2-2		gas2-2
7	3	0.125	2	0.0833333	2	0.0833333			7	7	0.291667	8	0.333333	8	0.333333			7	11	0.458333	12	0.5	10	0.416667
0.2 µM ABA
	Mock								DHGA12									GA4
	WT	WT	WT	Average	SD				WT	WT	WT	Average	SD					WT	WT	WT	Average	SD
	0.5	0.625	0.625	0.583333	0.0721688				0.75	0.708333	0.75	0.736111	0.0240563					0.833333	0.791667	0.833333	0.819444	0.0240563
	gas2-1	gas2-1	gas2-1						gas2-1	gas2-1	gas2-1							gas2-1	gas2-1	gas2-1
	0.125	0.125	0.166667	0.138889	0.0240563				0.333333	0.291667	0.375	0.333333	0.0416667					0.5	0.541667	0.5	0.513889	0.0240563
	gas2-2	gas2-2	gas2-2						gas2-2	gas2-2	gas2-2							gas2-2	gas2-2	gas2-2
	0.125	0.0833333	0.0833333	0.0972222	0.0240563				0.291667	0.333333	0.333333	0.319444	0.0240563					0.458333	0.5	0.416667	0.458333	0.0416667
Mock					DHGA12					GA4
WT	gas2-1	gas2-2			WT	gas2-1	gas2-2			WT	gas2-1	gas2-2
0.6	0.4	0.4			0.9	0.6	0.6			1.1	0.9	0.8
0.7	0.3	0.4			1	0.6	0.6			1.2	0.8	0.8
0.6	0.5	0.4			1	0.5	0.5			1.1	0.9	0.9
0.6	0.4	0.4			1	0.6	0.6			1	0.8	0.8
0.5	0.4	0.3			0.9	0.5	0.5			1.2	0.9	0.9
0.6	0.3	0.4			0.9	0.6	0.6			1.1	1	0.9
0.8	0.4	0.3			0.8	0.6	0.6			1.2	0.9	0.9
0.6	0.5	0.4			0.8	0.6	0.5			1.2	0.9	0.9
0.6	0.4	0.5			1	0.4	0.4			1.1	0.7	0.8
0.7	0.4	0.4			0.8	0.5	0.5			1	0.8	0.8
0.8	0.4	0.4			0.9	0.6	0.6			0.9	0.8	0.8
0.5	0.3	0.4			0.8	0.6	0.6			1	0.9	0.9
0.7	0.4	0.4			0.8	0.6	0.6			1.1	0.6	0.6
0.4	0.4	0.4			0.9	0.5	0.5			1.1	0.8	0.7
0.6	0.5	0.4			1	0.7	0.7			1	0.9	0.9
0.6	0.3	0.3			0.9	0.6	0.6			1.1	0.7	0.7
0.6	0.4	0.4			0.9	0.5	0.5			1.2	0.9	0.9
0.5	0.4	0.3			0.7	0.6	0.6			1.3	0.9	0.9
0.7	0.4	0.3			1	0.7	0.5			1	0.7	0.7
0.6	0.3	0.4			0.9	0.6	0.6			1.1	0.8	0.8
0.6	0.5	0.3			0.9	0.6	0.6			1.1	0.9	0.7
0.7	0.4	0.3			1	0.6	0.6			1.1	0.8	0.8
0.6	0.4	0.4			1	0.7	0.7			1.1	0.9	0.7
0.617391	0.395652	0.373913			0.904348	0.582609	0.569565			1.1	0.834783	0.808696
0.0936734	0.0638055	0.0540824			0.0877924	0.0716822	0.0702902			0.0904534	0.0934622	0.0900154

## Sheet: Fig6
Source Data Figure6
			GA4			DHGA12			GA12			GA4	Standard Deviation	DHGA12	Standard Deviation	GA12	Standard Deviation
		0.0122	866.558	868.05	867.758	866.316	866.539	867.35	863.766	864.925	863.757	867.455	0.79078	866.735	0.54401	864.149	0.67147
		0.0244	865.674	867.796	866.354	867.651	865.089	865.457	864.255	865.104	865.313	866.608	1.08334	866.066	1.38531	864.891	0.56027
		0.0488	861.461	861.223	865.201	868.744	864.825	864.777	864.331	865.485	865.099	862.628	2.23117	866.115	2.27641	864.972	0.58736
		0.0977	866.497	864.797	865.477	867.37	867.945	867.038	866.497	866.829	866.637	865.591	0.85565	867.451	0.45908	866.654	0.16665
		0.1953	868.263	862.653	864.353	865.848	864.817	866.33	863.955	864.235	864.989	865.089	2.87664	865.665	0.77278	864.393	0.53479
		0.3906	863.485	860.487	860.073	866.32	863.226	863.55	865.37	866.152	865.237	861.348	1.86193	864.365	1.70074	865.586	0.49414
		0.7813	856.457	853.922	854.206	863.602	860.678	861.704	864.189	865.271	865.332	854.862	1.38864	861.995	1.48335	864.931	0.64337
		1.5625	852.955	849.273	849.307	863.281	859.963	859.461	866.405	866.691	866.142	850.512	2.11596	860.902	2.07564	866.413	0.2744
		3.125	851.525	849.058	849.055	853.279	850.518	852.448	865.938	865.829	865.094	849.88	1.42523	852.082	1.41616	865.62	0.45893
		6.25	852.219	849.839	849.67	848.646	849.017	846.784	866.337	865.846	865.497	850.576	1.4253	848.149	1.19657	865.893	0.4217
		12.5	848.679	845.609	848.661	847.652	848.883	845.946	865.882	866.05	866.552	847.649	1.76737	847.493	1.475	866.161	0.34864
		25	845.292	846.687	846.987	848.852	847.816	849.667	866.713	866.33	866.357	846.322	0.90459	848.778	0.92752	866.467	0.21398
		50	845.079	846.347	846.782	849.379	850.041	850.381	865.647	865.157	864.657	846.069	0.88478	849.934	0.50926	865.154	0.49485
							WT			gid1a/1b
							Mock	GA4	DHGA12	Mock	GA4	DHGA12
							0.722	1.482	1.513	0.822	1.019	0.792
							0.691	1.063	1.258	0.788	0.837	0.985
							0.602	1.396	1.439	0.519	0.948	0.976
							0.702	1.316	1.53	0.812	0.845	0.858
							0.882	1.156	1.147	0.594	0.842	0.899
							0.874	1.349	1.278	0.57	0.91	0.813
							0.818	1.377	1.34	0.552	0.703	0.651
							0.879	1.47	1.306	0.619	0.795	1.024
							0.83	1.176	1.233	0.637	0.94	0.837
							1.017	1.362	1.536	0.653	0.864	0.87
							0.987	1.291	1.251	0.699	0.807	0.765
							0.892	1.618	1.392	0.699	0.819	0.871
							0.935	1.434	1.338	0.602	0.868	0.884
							0.828	1.275	1.072	0.523	0.867	0.873
							1.038	1.697	1.127	0.614	0.822	0.734
						Average	0.846467	1.36413	1.31733	0.646867	0.859067	0.855467
						SD	0.125421	0.167257	0.145107	0.0988129	0.074607	0.0978715
								Mock	GA4	DHGA12
							WT	0.846467	1.36413	1.31733	0.125421	0.167257	0.145107
							gid1a/1b	0.646867	0.859067	0.855467	0.0988129	0.074607	0.0978715

## Sheet: Fig7
Source Data Figure7	Source Data Figure7
DHGA12									ABA									GA12
WT									WT									WT
1.02	1.04	1.02	1.03	1.0275	0.00957427				6.74	7.78	7.12			7.21333	0.526245			2.3	2.31	2.36	2.3	2.3175	0.0287228
gas2-D									gas2-D									gas2-D
0	0.1	0	0.1	0.05	0.057735				9.48	9.76	9.34			9.52667	0.213854			3.14	3.17	3.23	3.3	3.21	0.0707107
GAS2-OE1									GAS2-OE1									GAS2-OE1
2.45	2.53	2.49	2.57	2.51	0.0516398				2.98	3.74	3.28			3.33333	0.382797			0.95	0.96	1	0.9	0.9525	0.0264575
GA1										GA3									GA4
WT										WT									WT
1	0.9	1.1	1.05		1.0125	0.0853913				2.18	2.28	2.3	2.2		2.24	0.0588784			10.1	10.2	9.9	10.0667	0.152753
gas2-D										gas2-D									gas2-D
0.95	1	0.98	0.9		0.9575	0.0434933				2.12	2	2.06	2.1		2.07	0.052915			8.32	8.23	8.3	8.28333	0.0472582
GAS2-OE1										GAS2-OE1									GAS2-OE1
0.98	0.94	1	0.9		0.955	0.0443471				0.56	0.7	0.6	0.6		0.615	0.0597216			1.05	1.09	1.08	1.07333	0.0208167
	Fig. 7g original data
	Fig. 7g original data
	Fig. 7g original data

## Sheet: SuppFig 1
SuppFig 1 Source Data
	Ct
Actin
WT	20.91	0.0007
	20.96
	20.92
	20.93
WT + E2	20.76	0.00643333
	20.69
	20.6
	20.6833
gas2-D	20.74	0.00363333
	20.67
	20.62
	20.6767
gas2-D + E2	21.07	0.00703333
	21.22
	21.21
	21.1667
GAS2-OE1	20.31	0.0021
	20.28
	20.22
	20.27
GAS2-OE2	21.9118	0.0122248
	21.7654
	21.6951
	21.7908
GAS2
WT	28.63	0.0142333	0.0149333	0.122202	0.122202	1.08839	0.0883948	0.169611	0.0848053
	28.66				-0.122202	0.918784	0.0812158
	28.85
	28.7133	7.78333	0	1
WT + E2	28.56	0.0175	0.0239333	0.154704	0.211371	1.15779	0.117728	0.223485	0.111742
	28.31				-0.0980374	0.934303	0.105757
	28.36
	28.41	7.72667	0.0566667	1.04006
gas2-D	30.99	0.1099	0.113533	0.336947	-1.96305	0.256485	0.053422	0.095717	0.0478585
	30.38				-2.63695	0.160768	0.042295
	30.91
	30.76	10.0833	-2.3	0.203063
gas2-D + E2	26.7	0.0624	0.0694333	0.263502	2.7935	6.93311	1.15739	2.12157	1.06078
	26.22				2.2665	4.81154	0.964179
	26.34
	26.42	5.25333	2.53	5.77572
GAS2-OE1	25.16	0.000233333	0.00233333	0.0483046	2.95497	7.75416	0.255328	0.502249	0.251124
	25.13				2.85836	7.25192	0.246921
	25.15
	25.1467	4.87667	2.90667	7.49884
GAS2-OE2	27.47	0.0003	0.0125248	0.111914	2.236	4.7109	0.351625	0.677004	0.338502
	27.44				2.01217	4.03389	0.325379
	27.44
	27.45	5.65925	2.12409	4.35927
			WT	1	0.0848053
			WT + E2	1.04006	0.111742
			gas2-D	0.203063	0.0478585
			gas2-D + E2	5.77572	1.06078
			GAS2-OE1	7.49884	0.251124
			GAS2-OE2	4.35927	0.338502

## Sheet: SuppFig 2
SuppFig 2 Source Data
Mock
Time (d)	WT		WT		WT			Time (d)	gas2-D		gas2-D		gas2-D			Time (d)	gas2-1		gas2-1		gas2-1			Time (d)	gas2-2		gas2-2		gas2-2
0.5	0	0	0	0	0	0		0.5	0	0	0	0	0	0		0.5	0	0	0	0	0	0		0.5	0	0	0	0	0	0
1	0	0	0	0	0	0		1	0	0	0	0	0	0		1	0	0	0	0	0	0		1	0	0	0	0	0	0
1.5	7	0.28	7	0.28	9	0.36		1.5	5	0.2	4	0.16	4	0.16		1.5	4	0.16	4	0.16	3	0.12		1.5	4	0.16	3	0.12	3	0.12
2	25	1	24	0.96	25	1		2	25	1	24	0.96	24	0.96		2	25	1	25	1	24	0.96		2	24	0.96	24	0.96	25	1
3	25	1	24	0.96	25	1		3	25	1	24	0.96	24	0.96		3	25	1	25	1	24	0.96		3	24	0.96	24	0.96	25	1
4	25	1	24	0.96	25	1		4	25	1	24	0.96	24	0.96		4	25	1	25	1	24	0.96		4	24	0.96	24	0.96	25	1
Time (d)	WT	WT	WT					Time (d)	gas2-D	gas2-D	gas2-D					Time (d)	gas2-1	gas2-1	gas2-1					Time (d)	gas2-2	gas2-2	gas2-2
0.5	0	0	0	0	0			0.5	0	0	0	0	0			0.5	0	0	0	0	0			0.5	0	0	0	0	0
1	0	0	0	0	0			1	0	0	0	0	0			1	0	0	0	0	0			1	0	0	0	0	0
1.5	0.28	0.28	0.36	0.306667	0.046188			1.5	0.2	0.16	0.16	0.173333	0.023094			1.5	0.16	0.16	0.12	0.146667	0.023094			1.5	0.16	0.12	0.12	0.133333	0.023094
2	1	0.96	1	0.986667	0.023094			2	1	0.96	0.96	0.973333	0.023094			2	1	1	0.96	0.986667	0.023094			2	0.96	0.96	1	0.973333	0.023094
3	1	0.96	1	0.986667	0.023094			3	1	0.96	0.96	0.973333	0.023094			3	1	1	0.96	0.986667	0.023094			3	0.96	0.96	1	0.973333	0.023094
4	1	0.96	1	0.986667	0.023094			4	1	0.96	0.96	0.973333	0.023094			4	1	1	0.96	0.986667	0.023094			4	0.96	0.96	1	0.973333	0.023094
0.2 μM ABA
Time (d)	WT		WT		WT			Time (d)	gas2-D		gas2-D		gas2-D			Time (d)	gas2-1		gas2-1		gas2-1			Time (d)	gas2-2		gas2-2		gas2-2
0.5	0	0	0	0	0	0		0.5	0	0	0	0	0	0		0.5	0	0	0	0	0	0		0.5	0	0	0	0	0	0
1	0	0	0	0	0	0		1	0	0	0	0	0	0		1	0	0	0	0	0	0		1	0	0	0	0	0	0
1.5	1	0.04	2	0.08	1	0.04		1.5	0	0	0	0	0	0		1.5	0	0	0	0	0	0		1.5	0	0	0	0	0	0
2	14	0.56	13	0.52	13	0.52		2	8	0.32	8	0.32	9	0.36		2	6	0.24	6	0.24	4	0.16		2	5	0.2	4	0.16	4	0.16
3	18	0.72	18	0.72	16	0.64		3	15	0.6	14	0.56	16	0.64		3	13	0.52	12	0.48	12	0.48		3	12	0.48	11	0.44	11	0.44
4	25	1	25	1	25	1		4	25	1	25	1	25	1		4	25	1	25	1	25	1		4	25	1	25	1	25	1
Time (d)	WT	WT	WT					Time (d)	gas2-D	gas2-D	gas2-D					Time (d)	gas2-1	gas2-1	gas2-1					Time (d)	gas2-2	gas2-2	gas2-2
0.5	0	0	0	0	0			0.5	0	0	0	0	0			0.5	0	0	0	0	0			0.5	0	0	0	0	0
1	0	0	0	0	0			1	0	0	0	0	0			1	0	0	0	0	0			1	0	0	0	0	0
1.5	0.04	0.08	0.04	0.0533333	0.023094			1.5	0	0	0	0	0			1.5	0	0	0	0	0			1.5	0	0	0	0	0
2	0.56	0.52	0.52	0.533333	0.023094			2	0.32	0.32	0.36	0.333333	0.023094			2	0.24	0.24	0.16	0.213333	0.046188			2	0.2	0.16	0.16	0.173333	0.023094
3	0.72	0.72	0.64	0.693333	0.046188			3	0.6	0.56	0.64	0.6	0.04			3	0.52	0.48	0.48	0.493333	0.023094			3	0.48	0.44	0.44	0.453333	0.023094
4	1	1	1	1	0			4	1	1	1	1	0			4	1	1	1	1	0			4	1	1	1	1	0
Mock
Time (d)	WT		WT		WT			Time (d)	gas2-D		gas2-D		gas2-D			Time (d)	gas2-1		gas2-1		gas2-1			Time (d)	gas2-2		gas2-2		gas2-2
1	0	0	0	0	0	0		1	0	0	0	0	0	0		1	0	0	0	0	0	0		1	0	0	0	0	0	0
2	0	0	0	0	0	0		2	0	0	0	0	0	0		2	0	0	0	0	0	0		2	0	0	0	0	0	0
3	2	0.08	2	0.08	1	0.04		3	0	0	0	0	1	0.04		3	0	0	0	0	0	0		3	0	0	0	0	0	0
4	10	0.4	8	0.32	8	0.32		4	3	0.12	3	0.12	5	0.2		4	2	0.08	2	0.08	3	0.12		4	1	0.04	2	0.08	2	0.08
5	25	1	24	0.96	25	1		5	24	0.96	24	0.96	25	1		5	18	0.72	20	0.8	20	0.8		5	16	0.64	18	0.72	18	0.72
6	25	1	24	0.96	25	1		6	24	0.96	24	0.96	25	1		6	25	1	24	0.96	25	1		6	25	1	25	1	24	0.96
7	25	1	24	0.96	25	1		7	24	0.96	24	0.96	25	1		7	25	1	24	0.96	25	1		7	25	1	25	1	24	0.96
8	25	1	24	0.96	25	1		8	24	0.96	24	0.96	25	1		8	25	1	24	0.96	25	1		8	25	1	25	1	24	0.96
Time (d)	WT	WT	WT					Time (d)	gas2-D	gas2-D	gas2-D					Time (d)	gas2-1	gas2-1	gas2-1					Time (d)	gas2-2	gas2-2	gas2-2
1	0	0	0	0	0			1	0	0	0	0	0			1	0	0	0	0	0			1	0	0	0	0	0
2	0	0	0	0	0			2	0	0	0	0	0			2	0	0	0	0	0			2	0	0	0	0	0
3	0.08	0.08	0.04	0.0666667	0.023094			3	0	0	0.04	0.0133333	0.023094			3	0	0	0	0	0			3	0	0	0	0	0
4	0.4	0.32	0.32	0.346667	0.046188			4	0.12	0.12	0.2	0.146667	0.046188			4	0.08	0.08	0.12	0.0933333	0.023094			4	0.04	0.08	0.08	0.0666667	0.023094
5	1	0.96	1	0.986667	0.023094			5	0.96	0.96	1	0.973333	0.023094			5	0.72	0.8	0.8	0.773333	0.046188			5	0.64	0.72	0.72	0.693333	0.046188
6	1	0.96	1	0.986667	0.023094			6	0.96	0.96	1	0.973333	0.023094			6	1	0.96	1	0.986667	0.023094			6	1	1	0.96	0.986667	0.023094
7	1	0.96	1	0.986667	0.023094			7	0.96	0.96	1	0.973333	0.023094			7	1	0.96	1	0.986667	0.023094			7	1	1	0.96	0.986667	0.023094
8	1	0.96	1	0.986667	0.023094			8	0.96	0.96	1	0.973333	0.023094			8	1	0.96	1	0.986667	0.023094			8	1	1	0.96	0.986667	0.023094
0.2 μM ABA
Time (d)	WT		WT		WT			Time (d)	gas2-D		gas2-D		gas2-D			Time (d)	gas2-1		gas2-1		gas2-1			Time (d)	gas2-2		gas2-2		gas2-2
1	0	0	0	0	0	0		1	0	0	0	0	0	0		1	0	0	0	0	0	0		1	0	0	0	0	0	0
2	0	0	0	0	0	0		2	0	0	0	0	0	0		2	0	0	0	0	0	0		2	0	0	0	0	0	0
3	0	0	0	0	0	0		3	0	0	0	0	0	0		3	0	0	0	0	0	0		3	0	0	0	0	0	0
4	0	0	0	0	0	0		4	0	0	0	0	0	0		4	0	0	0	0	0	0		4	0	0	0	0	0	0
5	0	0	0	0	0	0		5	0	0	0	0	0	0		5	0	0	0	0	0	0		5	0	0	0	0	0	0
6	0	0	0	0	0	0		6	0	0	0	0	0	0		6	0	0	0	0	0	0		6	0	0	0	0	0	0
7	12	0.48	15	0.6	15	0.6		7	5	0.2	6	0.24	5	0.2		7	3	0.12	3	0.12	4	0.16		7	3	0.12	2	0.08	2	0.08
8	21	0.84	20	0.8	22	0.88		8	13	0.52	12	0.48	11	0.44		8	9	0.36	8	0.32	9	0.36		8	6	0.24	5	0.2	7	0.28
Time (d)	WT	WT	WT					Time (d)	gas2-D	gas2-D	gas2-D					Time (d)	gas2-1	gas2-1	gas2-1					Time (d)	gas2-2	gas2-2	gas2-2
1	0	0	0	0	0			1	0	0	0	0	0			1	0	0	0	0	0			1	0	0	0	0	0
2	0	0	0	0	0			2	0	0	0	0	0			2	0	0	0	0	0			2	0	0	0	0	0
3	0	0	0	0	0			3	0	0	0	0	0			3	0	0	0	0	0			3	0	0	0	0	0
4	0	0	0	0	0			4	0	0	0	0	0			4	0	0	0	0	0			4	0	0	0	0	0
5	0	0	0	0	0			5	0	0	0	0	0			5	0	0	0	0	0			5	0	0	0	0	0
6	0	0	0	0	0			6	0	0	0	0	0			6	0	0	0	0	0			6	0	0	0	0	0
7	0.48	0.6	0.6	0.56	0.069282			7	0.2	0.24	0.2	0.213333	0.023094			7	0.12	0.12	0.16	0.133333	0.023094			7	0.12	0.08	0.08	0.0933333	0.023094
8	0.84	0.8	0.88	0.84	0.04			8	0.52	0.48	0.44	0.48	0.04			8	0.36	0.32	0.36	0.346667	0.023094			8	0.24	0.2	0.28	0.24	0.04

## Sheet: SuppFig 21
SuppFig 21 Source Data
	Mock										DHGA12								GA4
Time (d)	WT		WT		WT					Time (d)	WT		WT		WT			Time (d)	WT		WT		WT					0.2 μM ABA
1	0	0	0	0	0	0				1	0	0	0	0	0	0		1	0	0	0	0	0	0					Mock										DHGA12									GA4
2	0	0	0	0	0	0				2	0	0	0	0	0	0		2	0	0	0	0	0	0				Time (d)	WT1		WT2		WT3					Time (d)	WT1		WT2		WT3				Time (d)	WT1
3	2	0.0833333	2	0.0833333	1	0.0416667				3	3	0.125	2	0.0833333	3	0.125		3	4	0.166667	5	0.208333	5	0.208333				1	0	0	0	0	0	0				1	0	0	0	0	0	0			1	0	0
4	15	0.625	15	0.625	13	0.541667				4	22	0.916667	20	0.833333	20	0.833333		4	23	0.958333	24	1	23	0.958333				2	0	0	0	0	0	0				2	0	0	0	0	0	0			2	0	0
5	23	0.958333	24	1	23	0.958333				5	24	1	24	1	24	1		5	24	1	24	1	24	1				3	0	0	0	0	0	0				3	0	0	0	0	0	0			3	0	0
6	23	0.958333	24	1	24	1				6	24	1	24	1	24	1		6	24	1	24	1	24	1				4	0	0	0	0	0	0				4	0	0	0	0	0	0			4	0	0
7	23	0.958333	24	1	24	1				7	24	1	24	1	24	1		7	24	1	24	1	24	1				5	0	0	0	0	0	0				5	0	0	0	0	0	0			5	0	0
8	23	0.958333	24	1	24	1				8	24	1	24	1	24	1		8	24	1	24	1	24	1				6	3	0.125	2	0.0833333	3	0.125				6	5	0.208333	7	0.291667	7	0.291667			6	9	0.375
9	23	0.958333	24	1	24	1				9	24	1	24	1	24	1		9	24	1	24	1	24	1				7	12	0.5	15	0.625	15	0.625				7	18	0.75	17	0.708333	18	0.75			7	20	0.833333
10	23	0.958333	24	1	24	1				10	24	1	24	1	24	1		10	24	1	24	1	24	1				8	23	0.958333	23	0.958333	24	1				8	23	0.958333	24	1	24	1			8	24	1
																												9	23	0.958333	23	0.958333	24	1				9	23	0.958333	24	1	24	1			9	24	1
																												10	23	0.958333	23	0.958333	24	1				10	23	0.958333	24	1	24	1			10	24	1
Time (d)	gas2-1		gas2-1		gas2-1					Time (d)	gas2-1		gas2-1		gas2-1			Time (d)	gas2-1		gas2-1		gas2-1
1	0	0	0	0	0	0				1	0	0	0	0	0	0		1	0	0	0	0	0	0
2	0	0	0	0	0	0				2	0	0	0	0	0	0		2	0	0	0	0	0	0				Time (d)	gas2-1		gas2-1		gas2-1					Time (d)	gas2-1		gas2-1		gas2-1				Time (d)	gas2-1
3	0	0	0	0	0	0				3	0	0	0	0	0	0		3	0	0	0	0	0	0				1	0	0	0	0	0	0				1	0	0	0	0	0	0			1	0	0
4	2	0.0833333	2	0.0833333	3	0.125				4	5	0.208333	6	0.25	5	0.208333		4	10	0.416667	12	0.5	10	0.416667				2	0	0	0	0	0	0				2	0	0	0	0	0	0			2	0	0
5	18	0.75	18	0.75	16	0.666667				5	20	0.833333	19	0.791667	21	0.875		5	23	0.958333	24	1	24	1				3	0	0	0	0	0	0				3	0	0	0	0	0	0			3	0	0
6	24	1	24	1	23	0.958333				6	24	1	23	0.958333	24	1		6	23	0.958333	24	1	24	1				4	0	0	0	0	0	0				4	0	0	0	0	0	0			4	0	0
7	24	1	24	1	23	0.958333				7	24	1	23	0.958333	24	1		7	23	0.958333	24	1	24	1				5	0	0	0	0	0	0				5	0	0	0	0	0	0			5	0	0
8	24	1	24	1	23	0.958333				8	24	1	23	0.958333	24	1		8	23	0.958333	24	1	24	1				6	0	0	0	0	0	0				6	2	0.0833333	2	0.0833333	3	0.125			6	4	0.166667
9	24	1	24	1	23	0.958333				9	24	1	23	0.958333	24	1		9	23	0.958333	24	1	24	1				7	3	0.125	3	0.125	4	0.166667				7	8	0.333333	7	0.291667	9	0.375			7	12	0.5
10	24	1	24	1	23	0.958333				10	24	1	23	0.958333	24	1		10	23	0.958333	24	1	24	1				8	13	0.541667	10	0.416667	12	0.5				8	19	0.791667	20	0.833333	18	0.75			8	23	0.958333
																												9	19	0.791667	21	0.875	20	0.833333				9	23	0.958333	23	0.958333	24	1			9	24	1
																												10	24	1	23	0.958333	24	1				10	24	1	24	1	24	1			10	24	1
Time (d)	gas2-2		gas2-2		gas2-2					Time (d)	gas2-2		gas2-2		gas2-2			Time (d)	gas2-2		gas2-2		gas2-2
1	0	0	0	0	0	0				1	0	0	0	0	0	0		1	0	0	0	0	0	0
2	0	0	0	0	0	0				2	0	0	0	0	0	0		2	0	0	0	0	0	0
3	0	0	0	0	0	0				3	0	0	0	0	0	0		3	0	0	0	0	0	0
4	1	0.0416667	2	0.0833333	2	0.0833333				4	5	0.208333	6	0.25	5	0.208333		4	10	0.416667	12	0.5	10	0.416667
5	16	0.666667	14	0.583333	17	0.708333				5	19	0.791667	20	0.833333	20	0.833333		5	23	0.958333	24	1	24	1
6	24	1	24	1	24	1				6	24	1	23	0.958333	24	1		6	23	0.958333	24	1	24	1
7	24	1	24	1	24	1				7	24	1	23	0.958333	24	1		7	23	0.958333	24	1	24	1				Time (d)	gas2-2		gas2-2		gas2-2					Time (d)	gas2-2		gas2-2		gas2-2				Time (d)	gas2-2
8	24	1	24	1	24	1				8	24	1	23	0.958333	24	1		8	23	0.958333	24	1	24	1				1	0	0	0	0	0	0				1	0	0	0	0	0	0			1	0	0
9	24	1	24	1	24	1				9	24	1	23	0.958333	24	1		9	23	0.958333	24	1	24	1				2	0	0	0	0	0	0				2	0	0	0	0	0	0			2	0	0
10	24	1	24	1	24	1				10	24	1	23	0.958333	24	1		10	23	0.958333	24	1	24	1				3	0	0	0	0	0	0				3	0	0	0	0	0	0			3	0	0
																												4	0	0	0	0	0	0				4	0	0	0	0	0	0			4	0	0
																												5	0	0	0	0	0	0				5	0	0	0	0	0	0			5	0	0
																												6	0	0	0	0	0	0				6	2	0.0833333	1	0.0416667	1	0.0416667			6	5	0.208333
	Mock										DHGA12								GA4									7	3	0.125	2	0.0833333	2	0.0833333				7	7	0.291667	8	0.333333	8	0.333333			7	11	0.458333
Time (d)	WT	WT	WT	Average	SD					Time (d)	WT	WT	WT	Average	SD			Time (d)	WT	WT	WT	Average	SD					8	12	0.5	11	0.458333	10	0.416667				8	16	0.666667	18	0.75	19	0.791667			8	23	0.958333
1	0	0	0	0	0					1	0	0	0	0	0			1	0	0	0	0	0					9	18	0.75	20	0.833333	20	0.833333				9	23	0.958333	23	0.958333	24	1			9	23	0.958333
2	0	0	0	0	0					2	0	0	0	0	0			2	0	0	0	0	0					10	24	1	25	1.04167	24	1				10	23	0.958333	23	0.958333	24	1			10	23	0.958333
3	0.0833333	0.0833333	0.0416667	0.0694444	0.0240563					3	0.125	0.0833333	0.125	0.111111	0.0240563			3	0.166667	0.208333	0.208333	0.194444	0.0240563
4	0.625	0.625	0.541667	0.597222	0.0481125					4	0.916667	0.833333	0.833333	0.861111	0.0481125			4	0.958333	1	0.958333	0.972222	0.0240563
5	0.958333	1	0.958333	0.972222	0.0240563					5	1	1	1	1	0			5	1	1	1	1	0					0.2 μM ABA
6	0.958333	1	1	0.986111	0.0240563					6	1	1	1	1	0			6	1	1	1	1	0						Mock										DHGA12									GA4
7	0.958333	1	1	0.986111	0.0240563					7	1	1	1	1	0			7	1	1	1	1	0					Time (d)	WT	WT	WT	Average	SD					Time (d)	WT	WT	WT	Average	SD				Time (d)	WT	WT
8	0.958333	1	1	0.986111	0.0240563					8	1	1	1	1	0			8	1	1	1	1	0					1	0	0	0	0	0					1	0	0	0	0	0				1	0	0
9	0.958333	1	1	0.986111	0.0240563					9	1	1	1	1	0			9	1	1	1	1	0					2	0	0	0	0	0					2	0	0	0	0	0				2	0	0
10	0.958333	1	1	0.986111	0.0240563					10	1	1	1	1	0			10	1	1	1	1	0					3	0	0	0	0	0					3	0	0	0	0	0				3	0	0
																												4	0	0	0	0	0					4	0	0	0	0	0				4	0	0
																												5	0	0	0	0	0					5	0	0	0	0	0				5	0	0
Time (d)	gas2-1	gas2-1	gas2-1	Average	SD					Time (d)	gas2-1	gas2-1	gas2-1	Average	SD			Time (d)	gas2-1	gas2-1	gas2-1	Average	SD					6	0.125	0.0833333	0.125	0.111111	0.0240563					6	0.208333	0.291667	0.291667	0.263889	0.0481125				6	0.375	0.458333
1	0	0	0	0	0					1	0	0	0	0	0			1	0	0	0	0	0					7	0.5	0.625	0.625	0.583333	0.0721688					7	0.75	0.708333	0.75	0.736111	0.0240563				7	0.833333	0.791667
2	0	0	0	0	0					2	0	0	0	0	0			2	0	0	0	0	0					8	0.958333	0.958333	1	0.972222	0.0240563					8	0.958333	1	1	0.986111	0.0240563				8	1	1
3	0	0	0	0	0					3	0	0	0	0	0			3	0	0	0	0	0					9	0.958333	0.958333	1	0.972222	0.0240563					9	0.958333	1	1	0.986111	0.0240563				9	1	1
4	0.0833333	0.0833333	0.125	0.0972222	0.0240563					4	0.208333	0.25	0.208333	0.222222	0.0240563			4	0.416667	0.5	0.416667	0.444444	0.0481125					10	0.958333	0.958333	1	0.972222	0.0240563					10	0.958333	1	1	0.986111	0.0240563				10	1	1
5	0.75	0.75	0.666667	0.722222	0.0481125					5	0.833333	0.791667	0.875	0.833333	0.0416667			5	0.958333	1	1	0.986111	0.0240563
6	1	1	0.958333	0.986111	0.0240563					6	1	0.958333	1	0.986111	0.0240563			6	0.958333	1	1	0.986111	0.0240563
7	1	1	0.958333	0.986111	0.0240563					7	1	0.958333	1	0.986111	0.0240563			7	0.958333	1	1	0.986111	0.0240563					Time (d)	gas2-1	gas2-1	gas2-1	Average	SD					Time (d)	gas2-1	gas2-1	gas2-1	Average	SD				Time (d)	gas2-1	gas2-1
8	1	1	0.958333	0.986111	0.0240563					8	1	0.958333	1	0.986111	0.0240563			8	0.958333	1	1	0.986111	0.0240563					1	0	0	0	0	0					1	0	0	0	0	0				1	0	0
9	1	1	0.958333	0.986111	0.0240563					9	1	0.958333	1	0.986111	0.0240563			9	0.958333	1	1	0.986111	0.0240563					2	0	0	0	0	0					2	0	0	0	0	0				2	0	0
10	1	1	0.958333	0.986111	0.0240563					10	1	0.958333	1	0.986111	0.0240563			10	0.958333	1	1	0.986111	0.0240563					3	0	0	0	0	0					3	0	0	0	0	0				3	0	0
																												4	0	0	0	0	0					4	0	0	0	0	0				4	0	0
																												5	0	0	0	0	0					5	0	0	0	0	0				5	0	0
Time (d)	gas2-2	gas2-2	gas2-2	Average	SD					Time (d)	gas2-2	gas2-2	gas2-2	Average	SD			Time (d)	gas2-2	gas2-2	gas2-2	Average	SD					6	0	0	0	0	0					6	0.0833333	0.0833333	0.125	0.0972222	0.0240563				6	0.166667	0.25
1	0	0	0	0	0					1	0	0	0	0	0			1	0	0	0	0	0					7	0.125	0.125	0.166667	0.138889	0.0240563					7	0.333333	0.291667	0.375	0.333333	0.0416667				7	0.5	0.541667
2	0	0	0	0	0					2	0	0	0	0	0			2	0	0	0	0	0					8	0.541667	0.416667	0.5	0.486111	0.0636469					8	0.791667	0.833333	0.75	0.791667	0.0416667				8	0.958333	1
3	0	0	0	0	0					3	0	0	0	0	0			3	0	0	0	0	0					9	0.791667	0.875	0.833333	0.833333	0.0416667					9	0.958333	0.958333	1	0.972222	0.0240563				9	1	1
4	0.0416667	0.0833333	0.0833333	0.0694444	0.0240563					4	0.208333	0.25	0.208333	0.222222	0.0240563			4	0.416667	0.5	0.416667	0.444444	0.0481125					10	1	0.958333	1	0.986111	0.0240563					10	1	1	1	1	0				10	1	1
5	0.666667	0.583333	0.708333	0.652778	0.0636469					5	0.791667	0.833333	0.833333	0.819444	0.0240563			5	0.958333	1	1	0.986111	0.0240563
6	1	1	1	1	0					6	1	0.958333	1	0.986111	0.0240563			6	0.958333	1	1	0.986111	0.0240563
7	1	1	1	1	0					7	1	0.958333	1	0.986111	0.0240563			7	0.958333	1	1	0.986111	0.0240563					Time (d)	gas2-2	gas2-2	gas2-2	Average	SD					Time (d)	gas2-2	gas2-2	gas2-2	Average	SD				Time (d)	gas2-2	gas2-2
8	1	1	1	1	0					8	1	0.958333	1	0.986111	0.0240563			8	0.958333	1	1	0.986111	0.0240563					1	0	0	0	0	0					1	0	0	0	0	0				1	0	0
9	1	1	1	1	0					9	1	0.958333	1	0.986111	0.0240563			9	0.958333	1	1	0.986111	0.0240563					2	0	0	0	0	0					2	0	0	0	0	0				2	0	0
10	1	1	1	1	0					10	1	0.958333	1	0.986111	0.0240563			10	0.958333	1	1	0.986111	0.0240563					3	0	0	0	0	0					3	0	0	0	0	0				3	0	0
																												4	0	0	0	0	0					4	0	0	0	0	0				4	0	0
																												5	0	0	0	0	0					5	0	0	0	0	0				5	0	0
																												6	0	0	0	0	0					6	0.0833333	0.0416667	0.0416667	0.0555556	0.0240563				6	0.208333	0.25
																												7	0.125	0.0833333	0.0833333	0.0972222	0.0240563					7	0.291667	0.333333	0.333333	0.319444	0.0240563				7	0.458333	0.5
																												8	0.5	0.458333	0.416667	0.458333	0.0416667					8	0.666667	0.75	0.791667	0.736111	0.0636469				8	0.958333	1
																												9	0.75	0.833333	0.833333	0.805556	0.0481125					9	0.958333	0.958333	1	0.972222	0.0240563				9	0.958333	1
																												10	1	1.04167	1	1.01389	0.0240563					10	0.958333	0.958333	1	0.972222	0.0240563				10	0.958333	1
[truncated: 4 more columns]

## Sheet: SuppFig 24
SuppFig 24 Source Data
															Ct
		Ct												Actin
Actin	ACTIN													WT	22.7088	0.016947
WT	WT	20.9144	0.000607292												22.7408
		20.9616													22.9486
		20.9256													22.7994
		20.9339												gas2-D	23.4669	0.000204712
gas2-D + E2 0 h	gas2-D + E2 0 h	20.7452	0.00341071												23.4535
		20.6728													23.4821
		20.6297													23.4675
		20.6826												GAS2-OE1	20.1589	0.00855439
gas2-D + E2 2 h	gas2-D + E2 2 h	21.5515	0.000532327												20.2782
		21.5471													20.341
		21.5095													20.2594
		21.5361
gas2-D + E2 4 h	gas2-D + E2 4 h	21.0777	0.00694097											GAS2
		21.2296												WT	25.2596	0.0048539	0.0218009	0.147651	0.147651	1.10776	0.107765	0.205046	0.102523
		21.2129													25.2419				-0.147651	0.902719	0.0972811
		21.1734													25.1311
															25.2109	2.41146	0	1
														gas2-D	28.9499	0.0414263	0.041631	0.204037	-2.98448	0.126352	0.0166636	0.0311296	0.0155648
GAS2	GAS2														28.9499				-3.39255	0.0952228	0.014466
WT	WT	27.1634	0.0308053	0.0314126	0.177236	0.177236	1.13072	0.130716	0.24632	0.12316					29.3025
		27.2989				-0.177236	0.884396	0.115604							29.0674	5.59997	-3.18851	0.109689
		26.9507												GAS2-OE1	18.6025	0.00333333	0.0118877	0.109031	4.24407	18.9493	1.3793	2.65821	1.3291
		27.1377	6.20378	0	1										18.5025				4.02601	16.291	1.2789
gas2-D + E2 0 h	gas2-D + E2 0 h	32.9993	0.128049	0.13146	0.362574	-5.97647	0.015882	0.00352936	0.00627441	0.0031372					18.5025
		33.0389				-6.70161	0.00960756	0.00274505							18.5358	-1.72358	4.13504	17.5699
		33.638
		33.2254	12.5428	-6.33904	0.0123526									GA20ox1
gas2-D + E2 2 h	gas2-D + E2 2 h	28.9649	5.38416e-05	0.000586169	0.0242109	-1.19678	0.436247	0.00725989	0.014399	0.00719948				WT	25.3614	0.0127882	0.0297352	0.172439	0.172439	1.12696	0.126962	0.239621	0.11981
		28.9652				-1.24521	0.421848	0.00713907							25.1354				-0.172439	0.887341	0.112659
		28.9524													25.2554
		28.9608	7.42478	-1.22099	0.428987										25.2508	2.45136	0	1
gas2-D + E2 4 h	gas2-D + E2 4 h	24.8867	0.00644331	0.0133843	0.11569	2.62829	6.18293	0.476454	0.916192	0.458096				gas2-D	25.8337	0.00159851	0.00180322	0.0424644	0.109166	1.0786	0.031285	0.0616626	0.0308313
		24.9314				2.39691	5.26674	0.439738							25.898				0.0242369	1.01694	0.0303776
		24.7755													25.8247
		24.8645	3.69118	2.5126	5.70648										25.8521	2.38465	0.0667013	1.04732
														GAS2-OE1	24.9258	0.00100312	0.0095575	0.0977625	-2.14768	0.225675	0.014786	0.0286032	0.0143016
															24.989				-2.3432	0.197072	0.0138172
ABA1	ABA1														24.9538
WT	WT	24.0925	0.0124455	0.0130528	0.114249	0.114249	1.08241	0.0824112	0.158548	0.0792739					24.9562	4.6968	-2.24544	0.210889
		24.1944				-0.114249	0.923863	0.0761367
		24.3153
		24.2007	3.26685	0	1											GAS2	GA20ox1
gas2-D + E2 0 h	gas2-D + E2 0 h	24.0892	0.00682561	0.0102363	0.101175	0.0248413	1.01737	0.0689027	0.133139	0.0665694					WT	1	1			0.102523	0.11981
		24.0557				-0.177508	0.884229	0.0642361							gas2-D	0.109689	1.04732			0.0155648	0.0308313
		23.9323													GAS2-OE1	17.5699	0.210889			1.3291	0.0143016
		24.0257	3.34318	-0.0763334	0.948465
gas2-D + E2 2 h	gas2-D + E2 2 h	26.3278	0.00316396	0.00369629	0.0607971	-1.52508	0.347459	0.0143382	0.0280847	0.0140423
		26.4385				-1.64668	0.319375	0.0137465
		26.4001
		26.3888	4.85273	-1.58588	0.333121
gas2-D + E2 4 h	gas2-D + E2 4 h	26.3704	0.0401195	0.0470605	0.216934	-1.49459	0.354883	0.0495445	0.0921722	0.0460861
		26.1076				-1.92845	0.26271	0.0426277
		25.9772
		26.1517	4.97837	-1.71152	0.305338
NCED3	NCED3
WT	WT	23.2262	0.0465047	0.047112	0.217053	0.217053	1.16236	0.162357	0.302036	0.151018
		23.5836				-0.217053	0.860321	0.139679
		23.1958
		23.3352	2.4013	0	1
gas2-D + E2 0 h	gas2-D + E2 0 h	21.3056	0.0533703	0.056781	0.238288	1.93235	3.81676	0.581099	1.07373	0.536863
		21.6511				1.45577	2.74304	0.492627
		21.2127
		21.3898	0.707241	1.69406	3.23566
gas2-D + E2 2 h	gas2-D + E2 2 h	23.1326	0.245096	0.245628	0.495609	0.728856	1.65732	0.481847	0.823603	0.411801
		23.9805				-0.262363	0.833721	0.341756
		23.9992
		23.7041	2.16806	0.233246	1.17548
gas2-D + E2 4 h	gas2-D + E2 4 h	25.6577	0.0344933	0.0414343	0.203554	-2.06534	0.23893	0.0314412	0.058745	0.0293725
		25.8439				-2.47245	0.180185	0.0273038
		26.0291
		25.8436	4.67019	-2.26889	0.207489
		GAS2	ABA1	NCED3
	WT	1	1	1				0.12316	0.0792739	0.151018
	gas2-D + E2 0 h	0.0123526	0.948465	3.23566				0.12316	0.0665694	0.536863
	gas2-D + E2 2 h	0.428987	0.333121	1.17548				0.00719948	0.0140423	0.411801
	gas2-D + E2 4 h	5.70648	0.305338	0.207489				0.458096	0.0460861	0.0293725
